# Supplementary material for: Efficacy and Safety of Low-Dose Bisoprolol/Hydrochlorothiazide Combination for the Treatment of Hypertension: A Systematic Review and Meta-Analysis
Source: J Clin Med. 2024 Aug 5;13(15):4572. doi: 10.3390/jcm13154572 (PMC11313031; doi:10.3390/jcm13154572)
Supplement: Supplementary file 1 [file jcm-13-04572-s001.zip]

Archive with 1 entries (1 files):
- jcm-3092545-supplementary.pdf
